# Supplementary material for: Basal Levels of CD18 Antigen Presenting Cells in Cow Milk Associate with Copy Number Variation of Fc Gamma Receptors
Source: Genes (Basel). 2020 Aug 18;11(8):952. doi: 10.3390/genes11080952 (PMC7464846; doi:10.3390/genes11080952)
Supplement: Supplementary file 1 [file genes-11-00952-s001.zip]

Archive with 2 entries (2 files):
- File S1.xlsx
- Tables S1-S3 .pdf
