# Supplementary material for: Basal Levels of CD18 Antigen Presenting Cells in Cow Milk Associate with Copy Number Variation of Fc Gamma Receptors
Source: Genes (Basel). 2020 Aug 18;11(8):952. doi: 10.3390/genes11080952 (PMC7464846; doi:10.3390/genes11080952)
Supplement: Supplementary file 1 [file genes-11-00952-s001.zip › File S1.xlsx]

## Sheet: DataSet
Cow	Sire	Dam	PGS	MGS	Milk	Mean SCC	Group	Bacteriology(# glands)	CD18	PMN	CD4	CD8	CD14	BTA3 haplotype #1	BTA3 haplotype #2
					on day of	first lactation	1: healthy	0: healthy	%	%	%	%	%
					cell testing	*External injury	2: sub-clinical	1: E. coli; 2: Strep
					L	to the teat/udder	3: clinical	3: CNS; 4: S. aureus
3537	7437	3195	3904	7053	ND	53.2	3	1(1)	42	5	10	16	8	AGAGAAGACGAAGGG	GGTGGGGGAGGAAAG
3540	7592	3347	5533	7122	39.6	39.1	1	0	27	13	2	6	8	GGTGAGAGCAAGAAG	GGTGAGAAAAGAAGA
3541	7425	2873	5303	3889	ND	ND	3	2(1)	ND	ND	ND	ND	ND	ND	ND
3542	7454	2980	5520	3904	ND	ND	2	2(1)	ND	ND	ND	ND	ND	ND	ND
3543	7425	2991	5303	7053	36.9	47.9	1	0	30	13	7	6	4	GGTGAGAAAGGAAGG	GGTGGGGGAGGAAAG
3544	7592	3128	5533	7232	40.3	22.2	1	0	17	9	1	4	2	GGTGAGGGCGAGAAG	GGTAAGAAAGAAAAG
3545	7489	3092	5527	7397	41.9	98.1	1	0	51	49	1	1	2	GGTGAGAGAAAGGAG	GGTAAGAAAGAAAAG
3547	7397	3348	5303	7077	41.3	51.2	1	0	16	7	3	3	4	AAAGGAGAAGGGAAG	AAAGGAGAAGGGAAG
3549	7425	3112	5303	7168	39.2	37.6	1	0	6	2	1	1	1	AAAGGAGAAGGGAAG	AGTGAGAAAAGAAGA
3550	7592	3351	5533	7397	37	215.1*	1	0	55	51	1	3	4	GGTGAGGGCGAGAAG	GGTGGGGGAGGAAAG
3551	7394	3349	5309	7368	40	21.5	1	0	35	32	1	1	1	AGTAGGGGAAGAAAG	AGTGAGAAAAGAAGA
3552	7489	2970	5527	3811	47.1	50.4	3	1(1)	15	8	3	3	1	GGTAGAAGAAAGAGG	GGTGAGAGCAAGAAG
3553	7400	3350	5303	7225	28.3	61.8	1	0	31	25	4	2	1	AGAGAAGACGAAAAG	AGTAGAAGCGGAAGG
3555	7566	3314	5530	7140	34.4	120.1	2	3 (2)	35	33	1	1	2	GGTGAGAACAAGGGG	GGTAAGAAAAGAAAG
3556	7566	3340	5530	7261	40	33.8	3	2(1)	19	10	4	4	3	ND	ND
3557	7483	3155	5530	7159	34.8	41.9	1	0	34	22	2	10	1	GGTGAGAACGAAGGG	GGTGAGGGCGAGAAG
3558	7483	3239	5530	7285	40	385.1*	1	2(1)	34	19	2	9	4	AGAGAAGACGAAGGG	GGTGAGGGCGAGAAG
3559	7454	3337	5520	7365	37.1	189.3	2	3(1)	20	17	1	2	0	AAAGGAGAAGGGAAG	AGTGAGAAAAGAAAG
3560	7483	3091	5530	7159	41.3	536.3	2,3	3(1),2(1)	6	2	1	2	1	GGTGAGAACGAAGGG	GGTGAGAACGAAGGG
3561	7453	3051	3822	7053	40.4	84.4	1	0	61	45	1	10	7	AAAAGAAGCGGAAGG	GGTGGGGGAGGAAAG
3562	7425	3280	5303	7279	34.2	28.8	1	0	15	12	1	1	1	GGTGAGAAAGGAAGG	AGTGAGAAAGGGAAG
3563	7425	3010	5303	3954	35	37	1	0	16	5	1	6	2	AAAGGAGAAGGGAAG	GGTGAGAACGAAAGG
3564	7561	3213	5533	7053	ND	270.2	2	3 (2)	ND	ND	ND	ND	ND	ND	ND
3565	7561	3270	5533	7334	30.4	350.1	2	3(1)	13	9	1	1	2	ND	ND
3570	7557	3252	5533	7181	32.5	171.1	2	3 (2)	54	51	1	2	1	GGTGAGAAAGGAGGG	AGTGAGAAAAGAAGA
3575	7508	2975	7053	7017	ND	ND	3	4(1)	ND	ND	ND	ND	ND	ND	ND
3576	7397	3394	5303	7334	34.8	47.7	1	0	16	10	1	3	3	AAAGGAGAAGGGAAG	AGTAGGGGAAGAAAG
3577	7510	3191	7060	7053	41.8	123.1	2	3(1)	43	18	4	14	4	GGTGAGAACGAAGGG	GGTGGGGGAGGAAAG
3578	7454	3289	5520	7365	29.6	64.2	2	3(1)	30	22	1	3	2	GGTGAGAAAGGAAAG	GGTAAGAAAGAGAAG
3579	7483	2936	5530	7338	36.7	105.5	1	0	16	6	2	3	1	GGTGAGAGCGGAGGG	GGTGAGAAAGGAAAG
3580	7510	2961	7060	3904	38.1	54	1	0	30	22	1	3	2	AAAAGAAGCGGAAGG	AGTGAGAAAGGGAAG
3584	7483	2969	5530	3904	45	57.7	1	0	40	26	2	3	6	GGTGAGAACGAAGGG	AGTGAGAAAGGGAAG
3585	7557	3151	5533	7085	41.4	38.5	1	0	26	20	1	2	1	GGTGAGAACGAAGGG	GGTGAGAAAGGAGGG
3587	7557	3146	5533	7085	33.1	2342.2	2,3	2(1)	29	7	2	13	8	ND	ND
3588	7425	3250	5303	7343	36.7	34.9	1	0	33	32	1	1	2	GGTGAGAAAGGAAGG	GGTGAGAACGAAGGG
3589	7453	3290	3822	7165	39.6	768.3	2,3	2(2),3(1)	33	32	1	1	2	ND	ND
3592	7566	3285	5530	66666	34.3	40.1	1	0	20	17	1	4	0	GGTGAGAACAAGGGG	AGTGAGAAAAGAAGA
3593	7396	3303	5303	7279	41.2	1000	3	ND	11	5	1	4	1	GGTGAGAACGAAGGG	GGTAAGAAAGAAAAG
3594	7592	3390	5533	7343	ND	591.1	2	3(4)	ND	ND	ND	ND	ND	GAAAAGAGCGAAAAG	GGTGAGAAAAGAAGA
3595	7424	3049	5303	7053	37.8	43.8	1	0	32	8	7	7	3	AGAGAAGACGAAAAG	AGTGAGAAAAGAAGA
3596	7483	2911	5530	3908	40.4	71.6	1	0	19	8	1	6	3	AGTGAGAAAGGGAAG	AGTGAGAAAAGAAGA
3597	7561	3249	5533	7053	41.8	38.1	1	0	39	31	1	4	4	GGTAGAAGAAAGAGG	GGTGAGAAAGGAGGG
3598	7454	3403	5520	7368	ND	580.1	2	3(4)	ND	ND	ND	ND	ND	GGTGGAAAAGGAAGG	GGTGAGAAAGGGAAG
3599	7561	3387	5533	7343	ND	393.2	2	3(4)	ND	ND	ND	ND	ND	GGTGAGAACGAAGGG	AGTGAGAAAAGAAGA
3600	7592	3406	5533	7396	35	32.6	1	0	43	29	2	7	4	GGTGAGGGCGAGAAG	GGTGGGGGAGGAAAG
3602	7425	3227	5303	3904	42.5	112	2	3(2)	58	53	2	4	1	AAAGGAGAAGGGAAG	GGTGAGAGCAAGAAG
3603	7425	3254	5303	7343	44.6	79.2	2	3(1)	23	12	4	5	2	AGTGGAAAAGAAAGG	GGTGAGAAAGGAAGG
3606	7454	3315	5520	7394	42.7	65.4	2	3(1)	16	10	2	1	1	GGTGAGAAAAGAAGA	AGTGAGAAAGGGAAG
3607	7454	3415	5520	7368	38.5	212.2	2,3	1(1),3(1)	55	49	1	3	0	ND	ND
3610	7424	3187	5303	7159	25.5	57.7	1	0	20	15	1	3	1	AGAGAAGACGAAAAG	GGTGAGAGCAAGAAG
3611	66666	3404	66666	7481	ND	430.4	2,3	2(1),3(1)	14	10	1	1	1	ND	ND
3612	7483	3062	5530	7481	38.8	59.4	1	0	31	21	3	5	2	GGTGAGAACGAAGGG	GGTGAGAACGAAGGG
3614	7592	3317	5533	7381	36.6	40.4	1	0	14	10	2	2	2	GGTGAGAAAAGAAGA	GGTAAGAAAAGAAAG
3616	7508	3139	7053	7168	40.2	1041	2	2(2)	42	25	5	12	1	ND	ND
3619	7454	3422	5520	7334	ND	ND	3	4(1)	ND	ND	ND	ND	ND	ND	ND
3623	7799	3164	7396	7181	50.7	42.3	1	0	26	17	2	4	2	AGTAGAAGCGAAAGG	AGTGAGAAAAAGGAG
3624	7454	3432	5520	7368	38.4	201	2	3(2)	32	15	2	6	4	GGTGGAAAAGGAAGG	GGTGAGAAAGGGAAG
3626	7592	3437	5533	7423	35	111	2	3(2)	21	10	2	3	2	AGTAGAAGCGGAAGG	GGTGAGAAAAGAAGA
3627	7592	3436	5533	7365	40	90.4	2	3(1)	64	56	2	4	3	ND	ND
3628	7505	3200	5303	7053	39	150	2	ND	70	36	8	15	10	GGTAGAAGAAAGAGG	GGTGGGGGAGGAAAG
3629	7776	3433	7267	7368	43.2	89.4	1	0	58	49	2	4	1	GGTGGAAAAGGAAGG	GGTGAGAACGAAGGG
3631	7561	3210	5533	7053	28.4	86.7	1	0	11	5	1	1	6	GGTAGAAAAGAAAGG	GGTGAGAGCAAGGGG
3632	7483	3103	5530	7022	45.7	59.2	1	0	50	39	3	7	1	ND	ND
3633	7557	3037	5533	7053	46	86.1	1	0	61	59	1	1	2	GGTAAGGGCGAGAAG	GGTGGGGGAGGAAAG
3634	7591	3443	5533	7397	46	143	2	3(1)	66	61	1	3	2	ND	ND
3635	7591	3440	5533	7424	37	47.8	1	0	13	5	1	1	3	AGAGAAGACGAAGGG	GGTGAGAACGAAAAG
3637	7424	3077	5303	7122	44	130.8	2	2(1)	18	9	2	5	1	GGTGAGAACGAAGGG	AGTGAGAAAAGAAGA
3638	7400	3438	5303	7365	41	1063.5	2	ND(2)	17	9	2	3	1	AGAGAAGACGAAAAG	GGTGAGAGAAAGGAG
3640	7400	3445	5303	7334	35	151.3	2	3(3)	35	28	2	4	3	GAAAAGAACAAGGGG	GGTGAGGGCGAGAAG
3643	7561	3449	5533	7437	43.9	35.7	1	0	20	4	3	15	1	AAAGGGGGAGGAGGG	GGTGAGAACGAAAAG
3645	7483	3435	5530	7425	45	39.9	1	0	14	10	3	1	1	GGTGAGAAAGGAAGG	AGTGAGAAAGGGAAG
3646	7505	3444	7053	7394	ND	ND	3	2(1)	ND	ND	ND	ND	ND	ND	ND
3647	7425	1015	5303	7122	45.3	224	2	3(3)	13	5	2	5	1	AGTGGGGAAAGAAAG	GGTGAGAAAGGAAGG
3649	7827	3451	7397	7365	43	157	2	3(2)	27	12	5	3	1	AAAGGGGGAGGAGGG	GGTGAGAACGAAAAG
3650	7592	3452	5533	7518	41	73	1	0	19	9	2	6	1	GGTGAGGGCGAGAAG	AGTGAGAAAGGGAAG
3651	7505	3457	7053	7518	40.3	26.7	1	0	47	32	4	5	5	GGTAGAAAAGAAAGG	GGTGAGAGCAAGGGG
3652	7505	3459	7053	7518	27.6	102.8	1	0	65	48	4	3	8	GGTGAGAGCAAGAAG	AGTGAGAAAGGGAAG
3653	7591	3439	5533	7397	36.3	151.3	2	3	18	13	1	4	1	GGTGAGAAAGAAGGG	GGTGAGGGCGAGAAG
3654	7424	3324	5303	7279	32	275	2	3(2)	36	19	6	6	3	GGTGAGAGCAAGAAG	AGTGAGAAAAGAAGA
3656	7456	2712	5520	7065	29	70.9	1	0	53	51	1	5	7	ND	ND
3657	7483	3465	5530	7397	ND	984.5	2,3	2(1) , 4(1)	ND	ND	ND	ND	ND	GGTGAGAACGAAGGG	AGTGAGAAAAGAAGA
3661	7591	3027	5533	7060	ND	ND	2	3(3)	ND	ND	ND	ND	ND	AAAAGAAGCGGAAGG	GGTGAGAACGAAGGG
3662	7561	3461	5533	7453	35	42	1	0	22	11	4	6	5	AAAAGAAGCGGAAGG	GGTGAGAACGAAGGG
3663	7424	3216	5303	7053	31	98.2	1	0	21	7	4	9	1	AGTGGGGGAAGAAAG	GGTGAGAAAGGAAGA
3664	7343	3205	5299	7053	50	73.7	2	3(1)	79	72	1	1	4	AGTGGAAAAGAAAGG	GGTGGGGGAGGAAAG
3665	7625	3424	7053	7365	30	118.4	2	3(2)	23	20	1	1	1	AAAGGAGAAGGGAAG	AAAGGAGAAGGGAAG
3666	7592	3185	5533	7318	40	205.2	2	3(1)	55	43	4	4	2	ND	ND
3667	7561	3132	5533	7053	40.2	43.3	1	0	17	6	3	7	0	GGTGAGAACGAAGGG	GGTGAGAAAGGAGGG
3668	7603	3129	5561	7168	48	94	3	2(1)	66	61	1	3	3	GGTAGAAGAAAGAGG	GGTGAGAGAAAGGAG
3669	7425	3337	5303	7365	ND	356.5	2	3(3)	ND	ND	ND	ND	ND	AAAGGAGAAGGGAAG	GGTGAGAAAGGAAGG
3670	7566	3458	5530	7489	43.1	493.1	2,3	3(2)	12	8	5	3	0	ND	ND
3671	7424	3347	5303	7122	37	337	2	3(1)	30	22	3	5	1	AGTAGAAGCGGAAGG	AGTGAGAAAAGAAGA
3672	7566	3256	5530	7165	45	33.4	1	0	14	8	3	3	0	GGTGAGAACAAGGGG	GGTGAGAACGAAGGG
3673	7343	3473	5299	7397	ND	ND	2	3(3)	ND	ND	ND	ND	ND	ND	ND
3674	7566	3455	5530	7489	34	152	2	3(1)	12	6	2	4	2	GAAAGAAGCGGAAGG	GGTGAGAGCAAGAAG
3675	7603	3090	5561	66666	ND	498	2	3(4)	85	83	0	0	2	AAAGGGGGAGGAAGG	AGTGGAAAAGAAAAG
3676	7559	3313	5533	7381	40	337	2	3(2)	11	5	1	1	3	AAAGGAGAAGGGAAG	GGTGAGAAAGGAAGG
3677	7625	3486	7053	7518	50	59.7	2	3(1)	44	24	8	8	4	AAAGGAGAAGGGAAG	GGTGGGGGAGGAAAG
3678	7343	3069	5299	7159	42	125	3	ND	19	6	1	6	1	AGTGGAAAAGAAAGG	GAAAAGAACAAGGGG
3680	7840	3359	5614	7394	38	60.3	2	2(1)	18	9	3	4	1	GGTGAGGGCGAGAAG	AGTGAGAAAAGAAGA
3683	7557	3086	5533	7159	36	210	2	3(2)	48	40	3	3	2	GGTGAGAAAGAAGGG	GGTAAGGGCGAGAAG
3684	7566	3462	5530	7397	ND	218	2	2(1)	ND	ND	ND	ND	ND	ND	ND
3685	7424	3502	5303	7592	38	105	2	3(1)	11	7	2	2	1	GGTGAGGGCGAGAAG	AGTGAGAAAAGAAGA
3688	7425	3386	5303	7343	36	75	2	3(3)	19	13	4	2	4	GAAAAGAGCGAAAAG	GGTGAGAAAGGAAGG
3689	7424	3058	5303	7143	42	501	2,3	3(ND)	ND	ND	ND	ND	ND	AAAGGAAAAGAAAGG	AGTGAGAAAAGAAGA
3690	7561	3167	5533	7159	31	72	1	0	11	9	1	1	1	AGTAGAAGCGGAAGG	GGTGAGAACGAAGGG
3691	7424	3497	5303	7453	ND	110	2	3(1)	11	10	1	1	1	AAAGGAGAAGGGAAG	AGTGAGAAAAGAAGA
3692	7343	3343	5299	7368	44	581	2	3(1)	16	10	1	1	2	GAAAAGAGCGAAAAG	GGTGAGAAAGGAAGG
3694	7861	3442	7437	7365	32	250	2	3(3)	7	4	1	3	1	AAAGGAGAAGGAGGG	AGAGAAGACGAGAAG
3696	7559	2969	5533	3904	32	134	2	3(2)	20	5	2	2	2	ND	ND
3698	7603	3228	5561	3904	43	38	1	0	8	2	1	2	1	GGTAGAAGAAAGAGG	GGTAAGAAAGAAAAG
3699	7456	3199	5520	7168	38	43	1	0	10	7	1	1	3	GGTGAGAACAAGGGG	GGTGAGAACAAGGGG
3700	7566	3503	5530	7425	43	26	1	0	13	9	1	4	1	GGTGAGAGAAAGGAG	GGTAAGAAAGAAAAG
3701	7566	3472	5530	7397	43	84	1	0	23	15	3	2	4	AAAGGGGGAGGAGGG	GGTGAGAACAAGAAG
3703	7566	3320	5530	7233	43	31	1	0	16	11	2	2	2	GAAAGAAGCGGAAGG	GGTGAGAAAGGAAGG
3704	7424	3491	5303	7483	34	37	1	0	13	12	1	1	1	AGAGAAGACGAAGGG	GAAAAGAACAAGAAG
3706	7557	2989	5533	7061	43	55	1	0	21	10	4	12	3	AAAGGAGAAGGGAAG	GGTAAGGGCGAGAAG
3708	7566	3516	5530	7334	47	66	1	0	20	11	1	1	7	AGTAGGGGAAGAAAG	GAAAGAAGCGGAAGG
3710	7633	2911	5307	3908	44	60	1	0	25	7	6	10	3	AAAGGAGAAGGGAAG	AGTGAGAAAAGAAGA
3711	7566	3252	5530	7181	44	39	2	2(1)	26	16	2	5	2	AAAAGAAGCGGAAGG	GGTGAGAAAAGAAGA
3712	7394	2974	5309	7053	45	1076	2,3	2(1),3(1)	57	43	5	7	7	AGTGGAAAAGAAAGG	GGTGGGGGAGGAAAG
3713	7559	3277	5533	7324	44	70	1	0	46	17	2	15	3	GGTGAGAACGAAGGG	GGTGAGAAAGGAGGG
3715	7424	3520	5303	7592	30	172	2	2(1)	40	26	2	3	6	AGAGAAGACGAAAAG	GGTGAGGGCGAGAAG
3716	7425	3401	5303	7225	42	45	1	0	70	60	1	2	5	GGTGAGAAAGGAAGG	GGTGAGAAAGGAAGG
3717	7397	3515	5303	7489	37	1114	3	2(1)	36	21	2	9	2	AAAGGAGAAGGGAAG	GGTGGGGGAGGAAAG
3718	7510	3250	7060	7343	ND	ND	3	2(1)	ND	ND	ND	ND	ND	GGTGAGAACGAAGGG	GGTGAGAACGAAGGG
3719	7894	3403	7483	7368	51	82	1	0	20	10	2	4	3	GGTGGAAAAGGAAGG	GGTGAGAAAAGAAGA
3720	7510	3243	7060	7334	33	70	2	3(1)	35	17	5	5	7	AAAAGAAGCGGAAGG	GGTAGAAAAGGAAAG
3721	7592	3526	5533	7397	38	137	2	3(1)	14	9	2	2	2	AAAGGAGAAGGGAAG	GGTGAGAAAAGAAGA
3723	7510	3242	7060	7334	ND	ND	2	2(2)	ND	ND	ND	ND	ND	AAAAGAAGCGGAAGG	GGTAGAAAAGGAAAG
3724	7397	3530	5303	7085	44	38	1	0	25	15	3	5	2	AAAGGAGAAGGGAAG	AGTAGGGGAAGAAAG
3725	7566	3553	5530	7400	43	241	2	2(1)	30	16	2	10	1	AGTAGAAGCGGAAGG	GGTGAGAACAAGGGG
3726	7559	3410	5533	7396	31	77	1	0	ND	ND	ND	ND	ND	GGTAAGAAAAGAAAG	GGTGGAAAAGAAAAG
3727	7625	3227	7053	3904	ND	536	2	3(2)	ND	ND	ND	ND	ND	GGTAGAAACAAAAGG	GGTGGGGGAGGAAAG
3728	7508	3388	7053	7343	48	51	1	0	43	25	3	6	10	GAAAAGAGCGAAGGG	GGTGAGAACGAAAAG
3729	7424	3221	5303	7053	50	51	3	2(1)	26	21	1	5	1	AGAGAAGACGAAGGG	GGTGAGAAAAGAAGA
3730	7603	3540	5561	7592	57	28	1	0	34	25	1	1	7	GGTGAGAGCAAGAAG	AGTGAGAAAAGAAGA
3731	7510	3329	7060	7334	48	126	2	3(1)	25	15	3	10	1	AAAAGAAGCGGAAGG	GGTAGAAAAGGAAAG
3732	7625	3436	7365	7425	45	58	1	0	72	68	1	1	2	ND	ND
3733	7633	3156	5307	7159	ND	ND	2	ND	ND	ND	ND	ND	ND	GGTAAGAAAGAAAAG	GGTAAGAAAGAAAAG
3735	7566	3549	5530	7425	ND	ND	ND	ND	ND	ND	ND	ND	ND	AAAGGAGAAGGGAAG	GAAAGAAGCGGAAGG
3736	7603	3519	5561	7424	44	168	2	3(1)	23	15	1	5	1	GGTGAGAACGAAGGG	AGTGAGAAAAGAAGA
3738	7343	3427	5299	7397	49	125	3	3(1)	37	32	1	3	2	AAAGGAGAAGGGAAG	AGTGGAAAAGAAAGG
3739	7550	3187	7010	7159	38	1000	2	3(2)	12	9	1	2	1	GAAAAGAGCGAAGGG	GAAAAGAACAAGAAG
3740	7343	3543	5299	7425	39	68	1	0	58	31	8	6	3	AGTGGAAAAGAAAGG	GGTGGGGGAGGAAAG
3743	7343	3550	5299	7592	48	956	2,3	3(2)	14	11	1	2	1	AGTGGAAAAGAAAGG	GGTGAGGGCGAGAAG
3744	7591	3443	5533	7397	35	121	1	0	34	29	2	2	2	AAAGGGGGAGGAAAG	AAAGGAGAAGGGAAG
3745	7633	3330	5307	7077	48	29	1	0	21	15	1	5	1	AGTGAGAACGAGGGG	GGTAAGAAAGAAAAG
